# Supplementary material for: Conditioned media of deer antler stem cells accelerate regeneration of alveolar bone defects in rats
Source: Cell Prolif. 2023 Mar 16;56(5):e13454. doi: 10.1111/cpr.13454 (PMC10212714; doi:10.1111/cpr.13454)
Supplement: Supplementary file 4 — Table S1. Primers used for qRT‐PCR. Table S2. Summary of transcriptome sequencing data. Table S3. Alignment rates of effective RNA‐seq sequences on the reference genome. [file CPR-56-e13454-s002.xlsx]

## Sheet: Table S1
Table S1.Primers used for qRT-PCR.
Gene name	Primers	Sequences
ALP	Forward	CACTAGCAAGAAGAAGCCTTTGG
	Reverse	TATGTCTGGAACCGCACTGAAC
BSP	Reverse	CCAGAAAGAGCAGCACGGTTGAG
	Forward	TGACCCTCGTAGCCTTCATAGCC
COL I	Reverse	CAGGCTGGTGTGATGGGATT
	Forward	CCAAGGTCTCCAGGAACACC
OCN	Forward	GAATAGACTCCGGCGCTACC
	Reverse	AGCTCGTCACAATTGGGGTT
OPN	Forward	CCAGCCAAGGACCAACTACA
	Reverse	AGTGTTTGCTGTAATGCGCC
RUNX2	Reverse	GGGACCATTGGGAACTGATAGG
	Forward	ATCCAGCCACCTTCACTTACACC
GAPDH	Reverse	TGGCCTCCAAGGAGTAAGAAAC
	Forward	GGCCTCTCTCTTGCTCTCAGTATC
TNF-α	Reverse	GGTTGTCTTTGAGATCCATGC
	Forward	TCTCAAAACTCGAGTGACAAGC
iNOS	Reverse	GGGTCTTCGGGCTTCAGGTTA
	Forward	CTCACTGTGGCTGTGGTCACCTA
IL-10	Reverse	TCATTCATGGCCTTGTAGACAC
	Forward	GAGAGAAGCTGAAGACCCTCTG
Arg-1	Reverse	CACCTCCTCTGCTGTCTTCC
	Forward	AAGAAAAGGCCGATTCACCT

## Sheet: Table S2
Table S2. Summary of transcriptome sequencing data.
Sample Name	Total Raw Reads (M)	Total Clean Reads (M)	Total Clean Bases(Gb)	Clean Reads Q20(%)	Clean Reads Q30(%)	Clean Reads Ratio(%)
AnSC-CM_1	42.98	39.96	5.99	95.69	90.27	92.97
AnSC-CM_2	45.57	44.33	6.65	95.33	89.59	97.27
AnSC-CM_3	41.12	39.83	5.97	94.49	88.17	96.86
α-MEM_1	45.57	43.96	6.59	94.36	87.92	96.45
α-MEM_2	45.57	44.26	6.64	94.45	88.05	97.11
α-MEM_3	45.57	44.34	6.65	94.52	88.13	97.29
Note: Q20 represents the percentage of bases with a Phred value >20. Q30 represents the percentage of bases with a Phred value >30. G represents gigabase.

## Sheet: Table S3
Table S3. Alignment rates of effective RNA-seq sequences on the reference genome.
Sample Name	Total Clean Reads (M)	Total Mapping(%)	Uniquely Mapping(%)
AnSC-CM_1	39.96	82.54	75.31
AnSC-CM_2	44.33	86.45	79.88
AnSC-CM_3	39.83	81.54	75.1
α-MEM_1	43.96	81.59	75.74
α-MEM_2	44.26	82.43	76.51
α-MEM_3	44.34	83.43	77.74
